# Supplementary material for: Diversity, Host Plants and Potential Distribution of Edible Saturniid Caterpillars in Kenya
Source: Insects. 2021 Jul 1;12(7):600. doi: 10.3390/insects12070600 (PMC8305150; doi:10.3390/insects12070600)
Supplement: Supplementary file 1 [file insects-12-00600-s001.zip]

Archive with 1 entries (1 files):
- insects-1192598-supplementary.pdf
